# Supplementary material for: A Novel RAA Combined Test Strip Method Based on Dual Gene Targets for Pathogenic Vibrio vulnificus in Aquatic Products
Source: Foods. 2023 Sep 28;12(19):3605. doi: 10.3390/foods12193605 (PMC10572794; doi:10.3390/foods12193605)
Supplement: Supplementary file 1 [file foods-12-03605-s001.zip]

Archive with 1 entries (1 files):
- foods-2572210-supplementary.pdf
